# Supplementary material for: Hyperinsulinemic Hypoglycemia Associated with a CaV1.2 Variant with Mixed Gain- and Loss-of-Function Effects
Source: Int J Mol Sci. 2022 Jul 22;23(15):8097. doi: 10.3390/ijms23158097 (PMC9332183; doi:10.3390/ijms23158097)
Supplement: Supplementary file 1 [file ijms-23-08097-s001.zip]

Archive with 5 entries (5 files):
- Supplemental Figures 2022-06-30 FINAL.pdf
- Supplementary Table S1.pdf
- Supplementary Table S2.pdf
- Supplementary Table S3.pdf
- Supplementary Table S4.pdf
